# Supplementary material for: Clinical evaluation of advanced MALDI-TOF MS for carbapenemase subtyping in Gram-negative isolates
Source: J Clin Microbiol. 2024 Nov 29;63(1):e01475-24. doi: 10.1128/jcm.01475-24 (PMC11784181; doi:10.1128/jcm.01475-24)
Supplement: Table S2 — Clinical test results of an A-MALDI in 581 clinical isolates. [file jcm.01475-24-s0002.xlsx]

## Sheet: CPE (n=469)
Table S2. Clinical test results of an A-MALDI in 581 clinical isolates (positive isolates, n=469).
ID # of Isolates	Number of Subtyping	Type	Species	PCR & Sequencing	A-MALDI: CPE results	A-MALDI: MALDI-TOF m/z	A-MALDI: MALDI-TOF intensity	Mass error (Observed m/z - Theoretical m/z)	S/N ratio (Signal/Noise)	Note
1	1	OS	Citrobacter koseri	KPC-2	KPC-2	28720.2	13844.4	1.0867	25.8195
2	2	OS	Citrobacter koseri	KPC-2	KPC-2	28718.5	14671.3	-0.6133	45.4501
3	3	OS	Klebsiella pneumoniae	KPC-2	KPC-2	28716.7	7828.1	-2.4133	26.6897
4	4	OS	Klebsiella pneumoniae	KPC-2	KPC-2	28719.8	3480.2	0.6867	38.5831
5	5	OS	Klebsiella aerogenes	KPC-2	KPC-2	28715.1	25347.7	-4.0133	79.0633
6	6	OS	Klebsiella pneumoniae	KPC-2	KPC-2	28719.6	5838.2	0.4867	17.2117
7	7	OS	Citrobacter koseri	KPC-2	KPC-2	28718.4	10707.6	-0.7133	21.0655
8	8	OS	Klebsiella pneumoniae	KPC-2	KPC-2	28716.6	15072.7	-2.5133	81.5622
9	9	OS	Klebsiella pneumoniae	KPC-2	KPC-2	28717.9	7072.5	-1.2133	33.4714
10	10	OS	Klebsiella pneumoniae	KPC-2	KPC-2	28719.5	11922.6	0.3867	29.8289
11	11	OS	Klebsiella pneumoniae	KPC-2	KPC-2	28719.3	10267	0.1867	70.4667
12	12	OS	Klebsiella pneumoniae	KPC-2	KPC-2	28719.2	6675.1	0.0867	34.39
13	13	OS	Klebsiella pneumoniae	KPC-2	KPC-2	28718.1	12024.2	-1.0133	466.054
14	14	OS	Klebsiella pneumoniae	KPC-2	KPC-2	28719.3	8613.3	0.1867	93.5212
15	15	OS	Klebsiella pneumoniae	KPC-2	KPC-2	28718.2	7972.9	-0.9133	154.514
16	16	OS	Klebsiella pneumoniae	KPC-2	KPC-2	28719.8	16907.6	0.6867	125.241
17	17	OS	Escherichia coli	KPC-2	KPC-2	28718	4343	-1.1133	30.8671
18	18	OS	Escherichia coli	KPC-2	KPC-2	28717.8	4384.6	-1.3133	44.3337
19	19	OS	Morganella morganii	KPC-2	KPC-2	28719.5	16552.1	0.3867	249.655
20	20	OS	Klebsiella pneumoniae	KPC-2	KPC-2	28718	6057.2	-1.1133	496.492
21	21	OS	Klebsiella pneumoniae	KPC-2	KPC-2	28719.6	10326.8	0.4867	271.758
22	22	OS	Klebsiella pneumoniae	KPC-2	KPC-2	28718.2	12212.7	-0.9133	121.158
23	23	OS	Klebsiella pneumoniae	KPC-2	KPC-2	28718	5041.2	-1.1133	323.154
24	24	OS	Klebsiella pneumoniae	KPC-2	KPC-2	28720	8901.4	0.8867	148.357
25	25	OS	Klebsiella pneumoniae	KPC-2	KPC-2	28718.1	26923.2	-1.0133	564.428
26	26	OS	Klebsiella pneumoniae	KPC-2	KPC-2	28720	25668.5	0.8867	2193.89
27	27	OS	Klebsiella pneumoniae	KPC-2	KPC-2	28716.6	17128	-2.5133	102.379
28	28	OS	Klebsiella pneumoniae	KPC-2	KPC-2	28721.3	2603.4	2.1867	131.485
29	29	OS	Klebsiella pneumoniae	KPC-2	KPC-2	28718.1	8553.3	-1.0133	206.104
30	30	OS	Klebsiella pneumoniae	KPC-2	KPC-2	28718.1	5709.2	-1.0133	373.15
31	31	OS	Klebsiella pneumoniae	KPC-2	KPC-2	28718.1	3675	-1.0133	217.456
32	32	OS	Klebsiella pneumoniae	KPC-2	KPC-2	28719.6	1300.9	0.4867	168.948
33	33	OS	Klebsiella pneumoniae	KPC-2	KPC-2	28719.6	3877.8	0.4867	265.603
34	34	OS	Klebsiella pneumoniae	KPC-2	KPC-2	28719.7	3111.3	0.5867	31.3008
35	35	OS	Klebsiella pneumoniae	KPC-2	KPC-2	28718.1	10538.9	-1.0133	110.124
36	36	OS	Klebsiella pneumoniae	KPC-2	KPC-2	28719.8	3550.2	0.6867	79.7798
37	37	OS	Klebsiella pneumoniae	KPC-2	KPC-2	28718.1	12858.3	-1.0133	80.0143
38	38	OS	Citrobacter koseri	KPC-2	KPC-2	28718.5	6370.8	-0.6133	32.3391
39	39	OS	Klebsiella pneumoniae	KPC-2	KPC-2	28718.1	14552.5	-1.0133	357.555
40	40	OS	Klebsiella pneumoniae	KPC-2	KPC-2	28721.1	19848.7	1.9867	210.932
41	41	OS	Klebsiella pneumoniae	KPC-2	KPC-2	28719.7	7553.5	0.5867	64.5047
42	42	OS	Klebsiella pneumoniae	KPC-2	KPC-2	28718.1	13736.7	-1.0133	200.536
43	43	OS	Klebsiella pneumoniae	KPC-2	KPC-2	28719.8	4169.3	0.6867	34.2026
44	44	OS	Escherichia coli	KPC-2	KPC-2	28720.9	5450	1.7867	24.1044
45	45	OS	Enterobacter cloacae	KPC-2	KPC-2	28719.8	21050.2	0.6867	526.255
46	46	OS	Klebsiella pneumoniae	KPC-2	KPC-2	28718.3	28303.6	-0.8133	4162.29
47	47	OS	Citrobacter koseri	KPC-2	KPC-2	28719	18220.2	-0.1133	43.0229
48	48	OS	Klebsiella pneumoniae	KPC-2	KPC-2	28716.5	19896.9	-2.6133	294.333
49	49	OS	Klebsiella pneumoniae	KPC-2	KPC-2	28718.1	11272.6	-1.0133	232.425
50	50	OS	Klebsiella pneumoniae	KPC-2	KPC-2	28716.5	25665.7	-2.6133	437.235
51	51	OS	Klebsiella pneumoniae	KPC-2	KPC-2	28716.5	41517.6	-2.6133	316.445
52	52	OS	Klebsiella pneumoniae	KPC-2	KPC-2	28718.1	2355.3	-1.0133	129.412
53	53	OS	Citrobacter koseri	KPC-2	KPC-2	28719.2	16383.3	0.0867	85.1966
54	54	OS	Escherichia coli	KPC-2	KPC-2	28718.3	2871.8	-0.8133	178.373
55	55	OS	Klebsiella pneumoniae	KPC-2	KPC-2	28719.8	3253.3	0.6867	258.198
56	56	OS	Klebsiella pneumoniae	KPC-2	KPC-2	28718.2	6647.7	-0.9133	50.0203
57	57	OS	Klebsiella pneumoniae	KPC-2	KPC-2	28716.5	10127.2	-2.6133	190.004
58	58	OS	Citrobacter koseri	KPC-2	KPC-2	28718.6	4024.4	-0.5133	55.0534
59	59	OS	Escherichia coli	KPC-2	KPC-2	28721.1	4557.3	1.9867	45.2113
60	60	OS	Klebsiella pneumoniae	KPC-2	KPC-2	28718.1	8810.9	-1.0133	248.194
61	61	OS	Klebsiella pneumoniae	OXA-48	OXA-48	28147.8	102.3	0.1235	1.20637
62	62	OS	Klebsiella pneumoniae	KPC-2	KPC-2	28716.6	4822.7	-2.5133	147.936
63	63	OS	Klebsiella pneumoniae	KPC-2	KPC-2	28719.7	2474.3	0.5867	116.164
64	64	OS	Klebsiella pneumoniae	KPC-2	KPC-2	28718.1	10523.5	-1.0133	711.047
65	65	OS	Klebsiella pneumoniae	KPC-2	KPC-2	28718.1	2092.7	-1.0133	96.4378
66	66	OS	Klebsiella pneumoniae	KPC-2	KPC-2	28718.1	3596.7	-1.0133	196.541
67	67	OS	Klebsiella pneumoniae	KPC-2	KPC-2	28719.7	6211.3	0.5867	247.462
68	68	OS	Klebsiella pneumoniae	KPC-2	KPC-2	28719.7	3491.2	0.5867	137.449
69	69	OS	Klebsiella pneumoniae	KPC-2	KPC-2	28719.7	1631.2	0.5867	135.933
70	70	OS	Klebsiella pneumoniae	KPC-2	KPC-2	28718.1	6646.2	-1.0133	455.219
71	71	OS	Klebsiella pneumoniae	KPC-2	KPC-2	28719.7	4735.2	0.5867	207.684
72	72	OS	Klebsiella pneumoniae	KPC-2	KPC-2	28718	4480	-1.1133	317.73
73	73	OS	Klebsiella pneumoniae	KPC-2	KPC-2	28716.5	8076.8	-2.6133	431.914
74	74	OS	Klebsiella pneumoniae	KPC-2	KPC-2	28716.5	3063.9	-2.6133	471.369
75	75	OS	Klebsiella pneumoniae	KPC-2	KPC-2	28718.1	6997.8	-1.0133	255.394
76	76	OS	Klebsiella pneumoniae	KPC-2	KPC-2	28718	8536.8	-1.1133	332.171
77	77	OS	Klebsiella pneumoniae	KPC-2	KPC-2	28714.9	21614.8	-4.2133	1302.1
78	78	OS	Klebsiella pneumoniae	KPC-2	KPC-2	28718.1	1751.1	-1.0133	296.797
79	79	OS	Klebsiella pneumoniae	KPC-2	KPC-2	28716.5	1243.1	-2.6133	71.8555
80	80	OS	Klebsiella pneumoniae	KPC-2	KPC-2	28718	4069.3	-1.1133	77.6584
81	81	OS	Klebsiella pneumoniae	KPC-2	KPC-2	28721.1	209.4	1.9867	1.48616
82	82	OS	Klebsiella pneumoniae	KPC-2	KPC-2	28718.1	7306.7	-1.0133	80.1173
83	83	OS	Klebsiella pneumoniae	KPC-2	KPC-2	28719.7	12114.9	0.5867	286.404
84	84	OS	Klebsiella pneumoniae	KPC-2	KPC-2	28718.2	6289.8	-0.9133	74.5237
85	85	OS	Klebsiella pneumoniae	KPC-2	KPC-2	28721.3	316	2.1867	131.667
86	86	OS	Klebsiella pneumoniae	KPC-2	KPC-2	28718.1	5440.9	-1.0133	110.813
87	87	OS	Klebsiella pneumoniae	KPC-2	KPC-2	28718.1	16457.5	-1.0133	145.9
88	88	OS	Klebsiella pneumoniae	KPC-2	KPC-2	28719.9	3190.1	0.7867	27.74
89	89	OS	Klebsiella pneumoniae	KPC-2	KPC-2	28716.4	6038.5	-2.7133	251.604
90	90	OS	Klebsiella pneumoniae	KPC-2	KPC-2	28716.5	15463.1	-2.6133	712.585
91	91	OS	Klebsiella pneumoniae	KPC-2	KPC-2	28718.1	8849.6	-1.0133	177.347
92	92	OS	Citrobacter koseri	KPC-2	KPC-2	28717.7	6290.6	-1.4133	165.979
93	93	OS	Klebsiella pneumoniae	KPC-2	KPC-2	28719.9	4566.3	0.7867	127.195
94	94	OS	Klebsiella pneumoniae	KPC-2	KPC-2	28716.5	13805.9	-2.6133	530.996
95	95	OS	Escherichia coli	KPC-2	KPC-2	28719.7	3995.5	0.5867	38.4923
96	96	OS	Klebsiella pneumoniae	KPC-2	KPC-2	28719.9	3290.3	0.7867	39.452
97	97	OS	Klebsiella pneumoniae	KPC-2	KPC-2	28717.9	4398.1	-1.2133	165.342
98	98	OS	Klebsiella pneumoniae	KPC-2	KPC-2	28718	6480	-1.1133	1378.72
99	99	OS	Escherichia coli	KPC-2	KPC-2	28719.4	10415	0.2867	141.125
100	100	OS	Klebsiella pneumoniae	KPC-2	KPC-2	28719.9	970.4	0.7867	66.9241
101	101	OS	Klebsiella pneumoniae	KPC-2	KPC-2	28718.2	18746.2	-0.9133	1431.01
102	102	OS	Citrobacter koseri	KPC-2	KPC-2	28720.3	6002.5	1.1867	67.4438
103	103	OS	Citrobacter koseri	KPC-2	KPC-2	28720.6	12214.4	1.4867	1673.21	co-expressed with NDM-1, sample ID: 103
103	104	TFE	Citrobacter koseri	NDM-1	NDM	26763	162.6	19.47	2.18843	co-expressed with KPC-2, sample ID: 103
104	105	OS	Klebsiella pneumoniae	KPC-2	KPC-2	28716.5	13797	-2.6133	913.709
105	106	OS	Klebsiella pneumoniae	KPC-2	KPC-2	28719.8	1175.4	0.6867	98.7731
106	107	OS	Escherichia coli	KPC-2	KPC-2	28720.9	4561.4	1.7867	80.1652
107	108	OS	Klebsiella pneumoniae	KPC-2	KPC-2	28719.4	9849.5	0.2867	356.866
108	109	OS	Klebsiella pneumoniae	KPC-2	KPC-2	28719.7	1903.2	0.5867	322.576
109	110	OS	Citrobacter koseri	KPC-2	KPC-2	28719.1	8128	-0.0133	294.493
110	111	OS	Klebsiella pneumoniae	KPC-2	KPC-2	28720.8	1227.1	1.6867	21.1569
111	112	OS	Escherichia coli	KPC-2	KPC-2	28722.8	414.4	3.6867	63.7538
112	113	OS	Citrobacter koseri	KPC-2	KPC-2	28719	1355.4	-0.1133	52.1308
113	114	OS	Citrobacter freundii	KPC-2	KPC-2	28719.7	2708.3	0.5867	87.6472
114	115	OS	Klebsiella pneumoniae	KPC-2	KPC-2	28721.2	866.1	2.0867	866.1
115	116	OS	Escherichia coli	KPC-2	KPC-2	28719.5	6264.5	0.3867	188.123
116	117	OS	Klebsiella pneumoniae	KPC-2	KPC-2	28721.1	9897.2	1.9867	161.719
117	118	OS	Escherichia coli	KPC-2	KPC-2	28714.8	1063.1	-4.3133	78.1691
118	119	OS	Klebsiella pneumoniae	KPC-2	KPC-2	28718.2	361.7	-0.9133	65.7636
119	120	OS	Klebsiella pneumoniae	KPC-2	KPC-2	28719.9	7630.9	0.7867	98.8459
120	121	OS	Klebsiella pneumoniae	KPC-2	KPC-2	28720	7782.9	0.8867	90.7098
121	122	OS	Citrobacter koseri	KPC-2	KPC-2	28719.9	5291.7	0.7867	47.716
122	123	OS	Klebsiella pneumoniae	KPC-2	KPC-2	28719.7	10634.4	0.5867	233.723
123	124	OS	Klebsiella pneumoniae	KPC-2	KPC-2	28718.1	6346.4	-1.0133	268.915
124	125	OS	Klebsiella pneumoniae	KPC-2	KPC-2	28721.4	3052.1	2.2867	63.3216
125	126	OS	Citrobacter koseri	KPC-2	KPC-2	28719.8	6183.4	0.6867	106.61
126	127	OS	Klebsiella pneumoniae	KPC-2	KPC-2	28721.3	2513.6	2.1867	144.46
127	128	OS	Klebsiella pneumoniae	KPC-2	KPC-2	28718.2	3933.2	-0.9133	260.477
128	129	OS	Klebsiella pneumoniae	KPC-2	KPC-2	28716.5	19046.1	-2.6133	535.003
129	130	OS	Citrobacter koseri	KPC-2	KPC-2	28719.9	3626.5	0.7867	162.623
130	131	OS	Klebsiella pneumoniae	KPC-2	KPC-2	28716.5	4528.5	-2.6133	620.342
131	132	OS	Klebsiella pneumoniae	KPC-2	KPC-2	28719.8	2062.5	0.6867	58.2627
132	133	OS	Klebsiella pneumoniae	KPC-2	KPC-2	28721.5	4639.8	2.3867	79.0426
133	134	OS	Klebsiella pneumoniae	KPC-2	KPC-2	28721.3	2284.1	2.1867	72.2816
134	135	OS	Klebsiella pneumoniae	KPC-2	KPC-2	28721.4	3596.7	2.2867	81.7432
135	136	OS	Citrobacter koseri	KPC-2	KPC-2	28719	6378.8	-0.1133	61.0411
136	137	OS	Klebsiella pneumoniae	KPC-2	KPC-2	28719.4	4734	0.2867	260.11
137	138	OS	Klebsiella aerogenes	KPC-2	KPC-2	28718	4316.8	-1.1133	95.2936
138	139	OS	Klebsiella aerogenes	KPC-2	KPC-2	28719.5	3751.3	0.3867	53.8207
139	140	OS	Klebsiella pneumoniae	KPC-2	KPC-2	28718.3	28629.4	-0.8133	291.542
140	141	OS	Escherichia coli	KPC-2	KPC-2	28717.9	2584.3	-1.2133	79.0306
141	142	OS	Citrobacter koseri	KPC-2	KPC-2	28721.2	3772	2.0867	57.6758	co-expressed with GES-24, sample ID: 141
141	143	OS	Citrobacter koseri	GES-24	GES-24	29216.5	73.1	-1.2924	1.1	co-expressed with KPC-2, sample ID: 141
142	144	OS	Escherichia coli	KPC-2	KPC-2	28722.8	3808.9	3.6867	44.0335
143	145	OS	Citrobacter koseri	KPC-2	KPC-2	28719.2	7654.2	0.0867	57.5504
144	146	OS	Klebsiella pneumoniae	KPC-4	KPC-4	28740.5	356.5	4.396	23.7667
145	147	OS	Klebsiella pneumoniae	KPC-2	KPC-2	28716.6	7268.4	-2.5133	257.745
146	148	OS	Klebsiella pneumoniae	KPC-2	KPC-2	28718	8733.9	-1.1133	556.299
147	149	OS	Klebsiella pneumoniae	KPC-2	KPC-2	28716.6	2979.7	-2.5133	174.251
148	150	OS	Klebsiella pneumoniae	KPC-2	KPC-2	28718.1	4135.6	-1.0133	430.792
149	151	OS	Klebsiella pneumoniae	KPC-2	KPC-2	28716.5	4260.5	-2.6133	231.549
150	152	OS	Klebsiella pneumoniae	KPC-2	KPC-2	28719.8	778.2	0.6867	23.4398
151	153	OS	Klebsiella pneumoniae	KPC-2	KPC-2	28718.2	5970.2	-0.9133	184.836
152	154	OS	Escherichia coli	KPC-2	KPC-2	28721.4	3538.3	2.2867	30.0876
153	155	OS	Escherichia coli	KPC-2	KPC-2	28721	726.8	1.8867	24.3893
154	156	OS	Klebsiella pneumoniae	KPC-2	KPC-2	28719.8	3269.6	0.6867	43.0777
155	157	OS	Klebsiella pneumoniae	KPC-2	KPC-2	28721.2	316.2	2.0867	85.4595
156	158	OS	Klebsiella pneumoniae	KPC-2	KPC-2	28719.8	544.9	0.6867	115.936
157	159	OS	Klebsiella pneumoniae	KPC-2	KPC-2	28717.9	6143.7	-1.2133	1919.91
158	160	OS	Klebsiella pneumoniae	KPC-2	KPC-2	28718.1	3364.6	-1.0133	254.894
159	161	OS	Klebsiella pneumoniae	KPC-2	KPC-2	28721.1	40316.3	1.9867	368.185
160	162	OS	Klebsiella pneumoniae	KPC-2	KPC-2	28718.3	12036.1	-0.8133	76.3228
161	163	OS	Klebsiella variicola	KPC-2	KPC-2	28718.4	5390	-0.7133	75.9155
162	164	OS	Klebsiella pneumoniae	KPC-2	KPC-2	28719.7	1667.6	0.5867	100.458
163	165	OS	Klebsiella pneumoniae	KPC-2	KPC-2	28722.8	632.5	3.6867	162.179
164	166	OS	Klebsiella variicola	KPC-2	KPC-2	28716.7	5511.5	-2.4133	84.0168
165	167	OS	Citrobacter koseri	KPC-2	KPC-2	28718.5	5238.5	-0.6133	34.9233
166	168	OS	Klebsiella pneumoniae	KPC-2	KPC-2	28718	3673.9	-1.1133	85.6387
167	169	OS	Escherichia coli	KPC-2	KPC-2	28719.9	2072	0.7867	48.186
168	170	OS	Escherichia coli	KPC-2	KPC-2	28717.6	2480.2	-1.5133	152.16
169	171	OS	Escherichia coli	KPC-2	KPC-2	28720.8	4255.3	1.6867	343.169
170	172	OS	Escherichia coli	KPC-2	KPC-2	28720.9	3715.7	1.7867	66.1157
171	173	OS	Escherichia coli	KPC-2	KPC-2	28718.3	2395.9	-0.8133	152.605
172	174	OS	Escherichia coli	KPC-2	KPC-2	28716.1	6969.3	-3.0133	68.7308
173	175	OS	Escherichia coli	KPC-2	KPC-2	28720.9	8698.5	1.7867	163.814
174	176	OS	Escherichia coli	KPC-2	KPC-2	28719.3	862	0.1867	66.3077
175	177	OS	Escherichia coli	KPC-2	KPC-2	28716.2	8961.2	-2.9133	127.109
176	178	OS	Escherichia coli	KPC-2	KPC-2	28719.3	922.1	0.1867	32.2413
177	179	OS	Escherichia coli	KPC-2	KPC-2	28717.9	1742.1	-1.2133	73.5063
178	180	OS	Escherichia coli	KPC-2	KPC-2	28717.5	1179.6	-1.6133	71.4909
179	181	OS	Escherichia coli	KPC-2	KPC-2	28721.2	3912.2	2.0867	205.905
180	182	OS	Klebsiella pneumoniae	KPC-2	KPC-2	28716.7	6507.9	-2.4133	133.907
181	183	OS	Klebsiella pneumoniae	KPC-2	KPC-2	28716.7	13529	-2.4133	202.834
182	184	OS	Klebsiella pneumoniae	KPC-2	KPC-2	28718.1	7246.6	-1.0133	68.0432
183	185	OS	Citrobacter koseri	KPC-2	KPC-2	28718.5	5446.3	-0.6133	139.292
184	186	OS	Klebsiella pneumoniae	OXA-232	OXA-232	28037.7	577.9	5.1574	11.0709
185	187	OS	Klebsiella pneumoniae	KPC-2	KPC-2	28718	3244.3	-1.1133	186.454
186	188	OS	Klebsiella pneumoniae	KPC-2	KPC-2	28716.6	11501.3	-2.5133	129.519
187	189	OS	Klebsiella pneumoniae	KPC-2	KPC-2	28715	5908.1	-4.1133	125.172
188	190	OS	Klebsiella pneumoniae	KPC-2	KPC-2	28719.4	11009.2	0.2867	171.75
189	191	OS	Klebsiella pneumoniae	KPC-2	KPC-2	28718.1	5305.5	-1.0133	49.677
190	192	OS	Klebsiella pneumoniae	KPC-2	KPC-2	28721.3	3594.8	2.1867	74.2727
191	193	OS	Klebsiella pneumoniae	KPC-2	KPC-2	28716.4	6245.1	-2.7133	134.303
192	194	OS	Klebsiella pneumoniae	KPC-2	KPC-2	28718	3849	-1.1133	353.119
193	195	OS	Klebsiella pneumoniae	OXA-232	OXA-232	28038.6	358.3	6.0574	16.8216
194	196	OS	Klebsiella pneumoniae	KPC-2	KPC-2	28718.1	2910.6	-1.0133	97.3445
195	197	OS	Klebsiella pneumoniae	KPC-2	KPC-2	28718.2	3100.9	-0.9133	39.4015
196	198	OS	Klebsiella pneumoniae	KPC-2	KPC-2	28719.5	1259.9	0.3867	434.448
197	199	OS	Klebsiella pneumoniae	KPC-2	KPC-2	28718.1	5441.6	-1.0133	107.542
198	200	OS	Klebsiella pneumoniae	KPC-2	KPC-2	28716.5	3403.1	-2.6133	82.0024
199	201	OS	Klebsiella pneumoniae	KPC-4	KPC-4	28735.7	383.7	-0.404	25.58
200	202	OS	Klebsiella pneumoniae	KPC-2	KPC-2	28718.2	5814.8	-0.9133	143.575
201	203	OS	Klebsiella pneumoniae	KPC-2	KPC-2	28716.3	1960.2	-2.8133	268.521
202	204	OS	Klebsiella pneumoniae	KPC-2	KPC-2	28718.1	2169.2	-1.0133	52.1442
203	205	OS	Klebsiella pneumoniae	KPC-2	KPC-2	28719.6	1219.6	0.4867	138.591
204	206	OS	Klebsiella pneumoniae	KPC-2	KPC-2	28719.6	2072.8	0.4867	123.381
205	207	OS	Klebsiella oxytoca	KPC-2	KPC-2	28721.1	385.3	1.9867	104.135
206	208	OS	Klebsiella pneumoniae	KPC-2	KPC-2	28716.5	4946.6	-2.6133	43.1264
207	209	OS	Klebsiella pneumoniae	KPC-2	KPC-2	28718	6485.4	-1.1133	130.754
208	210	OS	Klebsiella pneumoniae	KPC-2	KPC-2	28714.8	4716.5	-4.3133	1814.04
209	211	OS	Klebsiella pneumoniae	KPC-2	KPC-2	28716.3	262.8	-2.8133	187.714
210	212	OS	Klebsiella pneumoniae	KPC-2	KPC-2	28719.6	1709.9	0.4867	198.826
211	213	OS	Klebsiella pneumoniae	KPC-2	KPC-2	28719.4	12431.9	0.2867	209.291
212	214	OS	Klebsiella pneumoniae	KPC-2	KPC-2	28717.9	4411.9	-1.2133	238.481
213	215	OS	Klebsiella pneumoniae	KPC-2	KPC-2	28718.3	15936.3	-0.8133	627.413
214	216	OS	Klebsiella pneumoniae	KPC-2	KPC-2	28716.4	562.3	-2.7133	374.867
215	217	OS	Klebsiella pneumoniae	KPC-2	KPC-2	28718.3	1024.6	-0.8133	80.6772
216	218	OS	Klebsiella pneumoniae	KPC-2	KPC-2	28719.9	5261.8	0.7867	194.881
217	219	OS	Klebsiella pneumoniae	KPC-2	KPC-2	28717.8	1559.6	-1.3133	124.768
218	220	OS	Klebsiella pneumoniae	KPC-2	KPC-2	28717.8	2294.5	-1.3133	409.732
219	221	OS	Klebsiella pneumoniae	KPC-2	KPC-2	28719.4	8798.9	0.2867	257.278
220	222	OS	Escherichia coli	KPC-2	KPC-2	28717.8	2056.7	-1.3133	29.5928
221	223	OS	Citrobacter koseri	KPC-2	KPC-2	28718.3	2466.2	-0.8133	131.882
222	224	OS	Klebsiella pneumoniae	KPC-2	KPC-2	28721.4	12380.3	2.2867	67.1383
223	225	OS	Klebsiella pneumoniae	KPC-2	KPC-2	28716.4	2813.7	-2.7133	238.449
224	226	OS	Klebsiella pneumoniae	KPC-2	KPC-2	28721.2	1192.9	2.0867	627.842
225	227	OS	Klebsiella pneumoniae	KPC-2	KPC-2	28721.3	9213.6	2.1867	107.888
226	228	OS	Klebsiella pneumoniae	KPC-2	KPC-2	28718	1979.7	-1.1133	439.933
227	229	OS	Klebsiella pneumoniae	OXA-232	OXA-232	28034.5	2730.9	1.9574	25.3801
228	230	OS	Klebsiella pneumoniae	KPC-2	KPC-2	28718	2472.9	-1.1133	706.543
229	231	OS	Klebsiella pneumoniae	KPC-2	KPC-2	28721.2	1208	2.0867	143.81
230	232	OS	Escherichia coli	KPC-2	KPC-2	28719.4	3981.3	0.2867	63.4976
231	233	OS	Escherichia coli	KPC-2	KPC-2	28719.6	13051	0.4867	1011.71
232	234	OS	Escherichia coli	KPC-2	KPC-2	28721.2	8470.8	2.0867	873.278
233	235	OS	Escherichia coli	KPC-2	KPC-2	28719.5	3501.8	0.3867	148.381
234	236	OS	Escherichia coli	KPC-2	KPC-2	28719.5	1305.9	0.3867	83.7115
235	237	OS	Escherichia coli	KPC-2	KPC-2	28719.5	1189.5	0.3867	113.286
236	238	OS	Escherichia coli	KPC-2	KPC-2	28718	6038.7	-1.1133	130.991
237	239	OS	Klebsiella pneumoniae	KPC-2	KPC-2	28719.5	1789.3	0.3867	168.802
238	240	OS	Klebsiella pneumoniae	KPC-2	KPC-2	28721.1	1969.3	1.9867	345.491
239	241	TFE	Enterobacter cloacae	NDM-1	NDM	26746.3	340.3	2.77	5.46228
240	242	OS	Klebsiella pneumoniae	KPC-2	KPC-2	28719.6	2230.4	0.4867	354.032
241	243	OS	Citrobacter koseri	KPC-2	KPC-2	28720.4	10680.9	1.2867	266.357
242	244	OS	Klebsiella pneumoniae	KPC-2	KPC-2	28718	4666.1	-1.1133	263.621
243	245	OS	Klebsiella pneumoniae	OXA-232	OXA-232	28032	104.8	-0.5426	41.92
244	246	OS	Klebsiella pneumoniae	KPC-2	KPC-2	28718	13563.6	-1.1133	403.679
245	247	OS	Klebsiella pneumoniae	KPC-2	KPC-2	28718.3	22744.4	-0.8133	1072.85
246	248	OS	Klebsiella pneumoniae	KPC-2	KPC-2	28721.1	1865.7	1.9867	848.045
247	249	OS	Klebsiella pneumoniae	KPC-2	KPC-2	28722.8	6724.5	3.6867	126.638
248	250	OS	Escherichia coli	KPC-2	KPC-2	28719.4	2277.4	0.2867	63.6145
249	251	OS	Klebsiella variicola	KPC-2	KPC-2	28719.4	19773.9	0.2867	230.734
250	252	OS	Citrobacter koseri	KPC-2	KPC-2	28720.3	2644.2	1.1867	111.57
251	253	OS	Citrobacter koseri	KPC-2	KPC-2	28720.4	5094.3	1.2867	63.3619
252	254	OS	Klebsiella pneumoniae	KPC-2	KPC-2	28718	16055.5	-1.1133	171.533
253	255	OS	Klebsiella pneumoniae	KPC-2	KPC-2	28717.8	4260.3	-1.3133	205.812
254	256	OS	Klebsiella pneumoniae	KPC-2	KPC-2	28719.5	4131.9	0.3867	120.816
255	257	OS	Klebsiella pneumoniae	KPC-2	KPC-2	28719.5	4877.3	0.3867	67.4592
256	258	TFE	Escherichia coli	NDM-5	NDM	26731.1	1744.4	-12.43	3.593
257	259	OS	Klebsiella pneumoniae	KPC-2	KPC-2	28719.6	6792.8	0.4867	93.3077
258	260	OS	Klebsiella pneumoniae	KPC-4	KPC-4	28741.9	290.2	5.796	10.4388
259	261	OS	Klebsiella pneumoniae	KPC-2	KPC-2	28719.6	8974.2	0.4867	157.442
260	262	OS	Citrobacter koseri	KPC-2	KPC-2	28720.1	5141	0.9867	63.5476
261	263	OS	Klebsiella pneumoniae	KPC-2	KPC-2	28719.6	7833	0.4867	122.582
262	264	OS	Klebsiella pneumoniae	OXA-232	OXA-232	28033.7	124.8	1.1574	8.2649
263	265	TFE	Enterobacter cloacae	NDM-1	NDM	26744.3	3375.3	0.77	9.03453
264	266	TFE	Enterobacter cloacae	NDM-1	NDM	26738.4	1217.8	-5.13	6.54028
265	267	OS	Klebsiella pneumoniae	KPC-2	KPC-2	28719.5	4293.7	0.3867	59.8842
266	268	OS	Klebsiella pneumoniae	KPC-2	KPC-2	28722.8	1214.7	3.6867	19.9131
267	269	OS	Klebsiella aerogenes	KPC-2	KPC-2	28718.3	19461.8	-0.8133	659.722
268	270	OS	Klebsiella pneumoniae	KPC-2	KPC-2	28719.6	3682.7	0.4867	176.206
269	271	OS	Klebsiella pneumoniae	KPC-2	KPC-2	28721.1	3632.7	1.9867	86.0829
270	272	OS	Klebsiella pneumoniae	KPC-2	KPC-2	28718	4640.3	-1.1133	74.2448
271	273	OS	Klebsiella pneumoniae	KPC-2	KPC-2	28717.8	1510.8	-1.3133	186.519
272	274	OS	Citrobacter koseri	KPC-2	KPC-2	28720.3	9759	1.1867	71.8102
273	275	OS	Citrobacter koseri	KPC-2	KPC-2	28721.5	6541.2	2.3867	152.476
274	276	OS	Klebsiella pneumoniae	OXA-181	OXA-181	28111	6179.4	9.3489	38.3814
275	277	OS	Escherichia coli	OXA-181	OXA-181	28109.5	105.9	7.8489	3.9812
276	278	OS	Escherichia coli	OXA-181	OXA-181	28095	68.1	-6.6511	2.96087
277	279	OS	Escherichia coli	OXA-181	OXA-181	28109.2	120.4	7.5489	10.2034
278	280	TFE	Escherichia coli	NDM-1	NDM	26765.1	1879.2	21.57	3.14668
279	281	TFE	Escherichia coli	NDM-1	NDM	26738.4	10266.5	-5.13	10.0435
280	282	OS	Escherichia coli	KPC-2	KPC-2	28722.4	769.1	3.2867	16.6472
281	283	OS	Escherichia coli	KPC-2	KPC-2	28720.5	555.7	1.3867	16.5881
282	284	TFE	Escherichia coli	NDM-1	NDM	26771.1	1779.9	27.57	1.97723
283	285	OS	Escherichia coli	OXA-181	OXA-181	28109.5	353	7.8489	8.78109	co-expressed with NDM-5, sample ID: 283
283	286	TFE	Escherichia coli	NDM-5	NDM	26726.5	990.2	-17.03	1.87431	co-expressed with OXA-181, sample ID: 283
284	287	OS	Escherichia coli	KPC-2	KPC-2	28721	2646.4	1.8867	68.3824
285	288	OS	Escherichia coli	KPC-2	KPC-2	28719.4	3127.1	0.2867	43.9817
286	289	TFE	Escherichia coli	NDM-5	NDM	26732.7	7490.7	-10.83	7.47575
287	290	OS	Escherichia coli	OXA-181	OXA-181	28107.9	2310.5	6.2489	14.8014	co-expressed with NDM-5, sample ID: 287
287	291	TFE	Escherichia coli	NDM-5	NDM	26726	1044.2	-17.53	4.08529	co-expressed with OXA-181, sample ID: 287
288	292	OS	Escherichia coli	KPC-2	KPC-2	28717.8	3182.2	-1.3133	77.2379
289	293	OS	Escherichia coli	KPC-2	KPC-2	28719.4	1620.9	0.2867	106.638
290	294	OS	Escherichia coli	KPC-2	KPC-2	28724.2	5329.5	5.0867	156.29
291	295	OS	Escherichia coli	KPC-2	KPC-2	28717.9	11500	-1.2133	445.736
292	296	OS	Escherichia coli	OXA-181	OXA-181	28107.9	4891.3	6.2489	83.1854
293	297	OS	Escherichia coli	KPC-2	KPC-2	28721.1	3821.7	1.9867	141.544
294	298	OS	Escherichia coli	OXA-181	OXA-181	28109.5	1559.2	7.8489	79.959
295	299	OS	Escherichia coli	OXA-181	OXA-181	28104.8	185.4	3.1489	1.17939
296	300	OS	Klebsiella pneumoniae	KPC-2	KPC-2	28718	4829.8	-1.1133	250.249
297	301	OS	Klebsiella pneumoniae	KPC-2	KPC-2	28719.7	7118.1	0.5867	85.657
298	302	OS	Klebsiella pneumoniae	KPC-2	KPC-2	28718.1	18979.7	-1.0133	337.117
299	303	OS	Klebsiella pneumoniae	OXA-232	OXA-232	28033.9	180.3	1.3574	30.5593
300	304	OS	Klebsiella pneumoniae	KPC-2	KPC-2	28725.6	271.5	6.4867	73.3784
301	305	OS	Klebsiella pneumoniae	KPC-2	KPC-2	28721.3	4517.1	2.1867	59.4355
302	306	OS	Klebsiella pneumoniae	KPC-2	KPC-2	28716.5	8365.6	-2.6133	263.899
303	307	OS	Klebsiella pneumoniae	KPC-2	KPC-2	28718	9797.7	-1.1133	502.446
304	308	OS	Klebsiella pneumoniae	KPC-2	KPC-2	28719.2	14099.6	0.0867	249.55
305	309	OS	Escherichia coli	KPC-2	KPC-2	28718.2	5385.8	-0.9133	154.764
306	310	OS	Escherichia coli	OXA-181	OXA-181	28111	829	9.3489	18.3814
307	311	OS	Escherichia coli	OXA-181	OXA-181	28104.4	61.4	2.7489	7.39759
308	312	OS	Escherichia coli	KPC-2	KPC-2	28719.5	6419.9	0.3867	174.929
309	313	OS	Escherichia coli	KPC-2	KPC-2	28717.8	1146.1	-1.3133	94.719
310	314	OS	Klebsiella pneumoniae	KPC-2	KPC-2	28720	4182.4	0.8867	294.535
311	315	OS	Klebsiella pneumoniae	KPC-2	KPC-2	28718	6542.3	-1.1133	302.884
312	316	OS	Klebsiella pneumoniae	KPC-2	KPC-2	28719.9	3879.9	0.7867	579.09
313	317	OS	Klebsiella pneumoniae	KPC-2	KPC-2	28719.7	2108.3	0.5867	439.229
314	318	OS	Klebsiella pneumoniae	KPC-2	KPC-2	28721	22563	1.8867	185.857
315	319	OS	Klebsiella pneumoniae	KPC-2	KPC-2	28718	2668.6	-1.1133	177.907
316	320	OS	Klebsiella pneumoniae	KPC-2	KPC-2	28718	5935.6	-1.1133	274.796
317	321	OS	Klebsiella pneumoniae	KPC-2	KPC-2	28719.5	324.4	0.3867	190.824
318	322	OS	Klebsiella pneumoniae	KPC-2	KPC-2	28719.6	5509	0.4867	164.448
319	323	OS	Klebsiella pneumoniae	KPC-2	KPC-2	28718	5075.7	-1.1133	295.099
320	324	OS	Klebsiella variicola	KPC-2	KPC-2	28716.5	3226.8	-2.6133	597.556
321	325	OS	Klebsiella pneumoniae	KPC-2	KPC-2	28718	4655.5	-1.1133	541.337
322	326	TFE	Klebsiella pneumoniae	NDM-1	NDM	26744.3	507.2	0.77	4.0576
323	327	OS	Klebsiella pneumoniae	KPC-2	KPC-2	28723	4510.3	3.8867	60.5409
324	328	OS	Klebsiella pneumoniae	KPC-2	KPC-2	28716.3	2511.1	-2.8133	760.939
325	329	OS	Escherichia coli	KPC-2	KPC-2	28719.5	6708.9	0.3867	207.706
326	330	OS	Klebsiella pneumoniae	OXA-181	OXA-181	28092.3	154.5	-9.3511	2.97115
327	331	OS	Klebsiella pneumoniae	OXA-181	OXA-181	28101.7	161.6	0.0489	8.50526
328	332	OS	Klebsiella pneumoniae	OXA-181	OXA-181	28105.6	70.4	3.9489	2.75
329	333	OS	Klebsiella pneumoniae	OXA-181	OXA-181	28108	156.9	6.3489	2.50639
330	334	OS	Klebsiella pneumoniae	KPC-2	KPC-2	28719.4	3244	0.2867	148.807
331	335	OS	Klebsiella pneumoniae	KPC-2	KPC-2	28718	11757	-1.1133	323.884
332	336	OS	Klebsiella pneumoniae	KPC-2	KPC-2	28719.5	2930.7	0.3867	115.382
333	337	OS	Klebsiella variicola	KPC-2	KPC-2	28719.5	2578.3	0.3867	1289.15
334	338	OS	Klebsiella pneumoniae	KPC-2	KPC-2	28719.6	6093.7	0.4867	621.806
335	339	OS	Klebsiella pneumoniae	OXA-181	OXA-181	28109.6	1196.8	7.9489	22.4962
336	340	TFE	Escherichia coli	NDM-1	NDM	26749.4	1089.6	5.87	5.97041
337	341	OS	Klebsiella pneumoniae	OXA-181	OXA-181	28099.9	118.1	-1.7511	1.0915
338	342	OS	Klebsiella pneumoniae	KPC-2	KPC-2	28721.2	3456.7	2.0867	189.929
339	343	OS	Escherichia coli	KPC-2	KPC-2	28721	3807.9	1.8867	81.1919
340	344	OS	Klebsiella pneumoniae	KPC-2	KPC-2	28719.5	5345.9	0.3867	327.969
341	345	OS	Klebsiella pneumoniae	KPC-2	KPC-2	28718	7218.3	-1.1133	546.841
342	346	OS	Klebsiella pneumoniae	KPC-2	KPC-2	28718	8905	-1.1133	1099.38
343	347	OS	Klebsiella pneumoniae	OXA-181	OXA-181	28110.4	1091	8.7489	28.3377
344	348	OS	Klebsiella pneumoniae	KPC-2	KPC-2	28718	9162.9	-1.1133	663.978
345	349	OS	Klebsiella pneumoniae	KPC-2	KPC-2	28718	2621.5	-1.1133	903.966
346	350	OS	Klebsiella pneumoniae	KPC-2	KPC-2	28716.4	3983.8	-2.7133	724.327
347	351	OS	Klebsiella pneumoniae	KPC-2	KPC-2	28719.5	3115.3	0.3867	479.277
348	352	OS	Klebsiella pneumoniae	KPC-2	KPC-2	28719.7	14999.2	0.5867	287.893
349	353	OS	Klebsiella pneumoniae	KPC-2	KPC-2	28719.7	2394.8	0.5867	374.188
350	354	OS	Klebsiella pneumoniae	KPC-2	KPC-2	28718	3329.9	-1.1133	195.876
351	355	OS	Klebsiella pneumoniae	KPC-2	KPC-2	28719.6	4525	0.4867	137.538
352	356	OS	Klebsiella pneumoniae	KPC-2	KPC-2	28717.9	2518.3	-1.2133	412.836
353	357	OS	Klebsiella pneumoniae	KPC-2	KPC-2	28719.7	4918.7	0.5867	164.505
354	358	TFE	Klebsiella pneumoniae	NDM-1	NDM	26743.7	1419	0.17	18.8697
355	359	OS	Escherichia coli	KPC-2	KPC-2	28721	1927.5	1.8867	65.1182
356	360	OS	Klebsiella pneumoniae	KPC-2	KPC-2	28719.6	7931.9	0.4867	334.679
357	361	OS	Klebsiella pneumoniae	KPC-2	KPC-2	28718	6533.7	-1.1133	578.204
358	362	OS	Klebsiella pneumoniae	KPC-2	KPC-2	28718	1740.4	-1.1133	165.752
359	363	TFE	Klebsiella pneumoniae	NDM-1	NDM	26744.5	202.2	0.97	2.43614
360	364	OS	Klebsiella pneumoniae	KPC-2	KPC-2	28719.7	771.1	0.5867	385.55
361	365	OS	Klebsiella pneumoniae	KPC-2	KPC-2	28721.2	2705	2.0867	132.598
362	366	OS	Klebsiella variicola	KPC-2	KPC-2	28717.9	5959.9	-1.2133	903.015
363	367	OS	Klebsiella pneumoniae	KPC-2	KPC-2	28719.6	4531.2	0.4867	201.387
364	368	OS	Klebsiella pneumoniae	KPC-2	KPC-2	28719.4	14093.3	0.2867	204.844
365	369	OS	Klebsiella pneumoniae	KPC-2	KPC-2	28719.7	6132	0.5867	192.83
366	370	OS	Escherichia coli	KPC-2	KPC-2	28717.9	1647.1	-1.2133	253.4
367	371	TFE	Klebsiella oxytoca	NDM-1	NDM	26726.2	1675.3	-17.33	16.6863
368	372	OS	Klebsiella pneumoniae	KPC-2	KPC-2	28716.4	7350.6	-2.7133	369.377
369	373	OS	Klebsiella pneumoniae	KPC-2	KPC-2	28718.1	1750.8	-1.0133	117.503
370	374	OS	Klebsiella pneumoniae	KPC-2	KPC-2	28718	4633.4	-1.1133	136.276
371	375	OS	Klebsiella pneumoniae	KPC-2	KPC-2	28719.6	17089.8	0.4867	148.478
372	376	OS	Klebsiella pneumoniae	KPC-2	KPC-2	28719.6	6422.5	0.4867	298.721
373	377	OS	Klebsiella pneumoniae	KPC-2	KPC-2	28720	9602.2	0.8867	154.128
374	378	OS	Klebsiella pneumoniae	KPC-2	KPC-2	28717.9	2073	-1.2133	391.132
375	379	OS	Klebsiella pneumoniae	KPC-2	KPC-2	28718.1	4781.4	-1.0133	323.068
376	380	OS	Klebsiella pneumoniae	KPC-2	KPC-2	28719.6	9514.6	0.4867	279.841
377	381	OS	Klebsiella pneumoniae	KPC-2	KPC-2	28716.5	2959.5	-2.6133	314.84
378	382	OS	Klebsiella pneumoniae	KPC-2	KPC-2	28716.5	2140.9	-2.6133	186.165
379	383	OS	Klebsiella pneumoniae	KPC-2	KPC-2	28719.5	1839.9	0.3867	147.192
380	384	OS	Klebsiella pneumoniae	KPC-2	KPC-2	28718.1	2736.5	-1.0133	471.81
381	385	OS	Klebsiella pneumoniae	KPC-2	KPC-2	28718.1	8122.3	-1.0133	109.318
382	386	OS	Klebsiella pneumoniae	KPC-2	KPC-2	28719.6	1066.1	0.4867	36.7621
383	387	OS	Klebsiella pneumoniae	KPC-2	KPC-2	28716.4	5625.4	-2.7133	1222.91
384	388	OS	Klebsiella pneumoniae	KPC-2	KPC-2	28719.9	3145.8	0.7867	76.3544
385	389	OS	Klebsiella variicola	KPC-2	KPC-2	28718	3543.1	-1.1133	885.775
386	390	OS	Klebsiella pneumoniae	OXA-181	OXA-181	28106.5	2559.2	4.8489	107.079
387	391	OS	Klebsiella pneumoniae	KPC-2	KPC-2	28719.5	833.4	0.3867	170.082
388	392	OS	Klebsiella pneumoniae	KPC-2	KPC-2	28718	8088.5	-1.1133	339.853
389	393	OS	Klebsiella pneumoniae	KPC-2	KPC-2	28719.5	6049	0.3867	207.869
390	394	OS	Klebsiella pneumoniae	OXA-181	OXA-181	28106.5	9091.4	4.8489	213.413
391	395	OS	Klebsiella pneumoniae	KPC-2	KPC-2	28719.6	6227.2	0.4867	213.993
392	396	OS	Klebsiella pneumoniae	KPC-2	KPC-2	28719.6	1229.2	0.4867	307.3
393	397	OS	Klebsiella pneumoniae	KPC-2	KPC-2	28716.3	4875.9	-2.8133	799.328
394	398	OS	Klebsiella pneumoniae	KPC-2	KPC-2	28718	3885.5	-1.1133	189.537
395	399	OS	Klebsiella pneumoniae	KPC-2	KPC-2	28719.6	6962.1	0.4867	940.824
396	400	OS	Klebsiella pneumoniae	KPC-2	KPC-2	28722.9	2811.8	3.7867	85.2061
397	401	OS	Klebsiella pneumoniae	KPC-2	KPC-2	28721.3	5569.9	2.1867	116.769
398	402	TFE	Klebsiella pneumoniae	NDM-1	NDM	26746.4	850.4	2.87	6.6179
399	403	OS	Klebsiella pneumoniae	KPC-2	KPC-2	28719.5	1512.4	0.3867	180.048
400	404	OS	Klebsiella pneumoniae	KPC-2	KPC-2	28721.2	4304.4	2.0867	164.29
401	405	OS	Klebsiella pneumoniae	KPC-2	KPC-2	28718.2	12147	-0.9133	105.351
402	406	OS	Klebsiella pneumoniae	KPC-2	KPC-2	28718	5288.8	-1.1133	260.532
403	407	OS	Klebsiella pneumoniae	KPC-4	KPC-4	28738.8	767.8	2.696	31.9917
404	408	OS	Klebsiella pneumoniae	KPC-2	KPC-2	28716.5	3039.8	-2.6133	337.756
405	409	OS	Klebsiella pneumoniae	KPC-2	KPC-2	28719.6	1356.6	0.4867	183.324
406	410	OS	Klebsiella pneumoniae	KPC-2	KPC-2	28719.6	3558.5	0.4867	243.733
407	411	OS	Klebsiella pneumoniae	KPC-2	KPC-2	28720	4664.3	0.8867	94.8028
408	412	TFE	Klebsiella pneumoniae	NDM-1	NDM	26749.1	366.6	5.57	2.92344
409	413	OS	Klebsiella pneumoniae	KPC-2	KPC-2	28718	1453.4	-1.1133	354.488
410	414	OS	Klebsiella pneumoniae	KPC-2	KPC-2	28716.3	6920.4	-2.8133	320.389
411	415	OS	Klebsiella pneumoniae	KPC-2	KPC-2	28719.4	12006.3	0.2867	132.228
412	416	OS	Klebsiella pneumoniae	KPC-2	KPC-2	28718	2798.3	-1.1133	256.725
413	417	OS	Klebsiella pneumoniae	KPC-2	KPC-2	28718	3054.7	-1.1133	649.936
414	418	OS	Klebsiella pneumoniae	KPC-4	KPC-4	28739	672.6	2.896	8.56815
415	419	OS	Klebsiella pneumoniae	OXA-181	OXA-181	28110.5	1418	8.8489	37.6127
416	420	OS	Klebsiella pneumoniae	KPC-2	KPC-2	28717.8	1037.7	-1.3133	152.603
417	421	OS	Klebsiella pneumoniae	KPC-2	KPC-2	28717.9	2810.2	-1.2133	323.011
418	422	OS	Klebsiella pneumoniae	KPC-2	KPC-2	28716.5	4054	-2.6133	166.831
419	423	OS	Klebsiella pneumoniae	KPC-2	KPC-2	28719.7	3711.2	0.5867	213.287
420	424	OS	Klebsiella pneumoniae	KPC-2	KPC-2	28718	5043	-1.1133	225.134
421	425	OS	Klebsiella pneumoniae	KPC-2	KPC-2	28716.5	11530.6	-2.6133	184.785
422	426	OS	Klebsiella pneumoniae	KPC-2	KPC-2	28717.9	2252	-1.2133	549.268
423	427	OS	Klebsiella pneumoniae	KPC-2	KPC-2	28719.7	5390	0.5867	145.283
424	428	OS	Enterobacter cloacae	GES-5	GES-5	29250.4	61.7	2.5156	6.29592
425	429	TFE	Klebsiella aerogenes	NDM-1	NDM	26736.6	2975.9	-6.93	22.4258
426	430	OS	Klebsiella aerogenes	OXA-181	OXA-181	28106.3	230.8	4.6489	1.70206
427	431	TFE	Citrobacter freundii	NDM-1	NDM	26730.9	1005.7	-12.63	4.7754
428	432	OS	Klebsiella aerogenes	OXA-181	OXA-181	28100.1	159.6	-1.5511	1.51855
429	433	TFE	Escherichia coli	NDM-9	NDM	26750.4	366.1	6.87	1.74666
430	434	TFE	Escherichia coli	NDM-9	NDM	26737.7	124	-5.83	2.44094
431	435	TFE	Klebsiella pneumoniae	NDM-1	NDM	26745	90.5	1.47	2.37533
432	436	TFE	Klebsiella pneumoniae	NDM-1	NDM	26742.1	188.2	-1.43	3.79435
433	437	TFE	Klebsiella pneumoniae	NDM-1	NDM	26743.6	151.6	0.07	2.93798
434	438	TFE	Klebsiella pneumoniae	NDM-1	NDM	26744.7	132.8	1.17	2.7438
435	439	OS	Escherichia coli	KPC-2	KPC-2	28719.5	2751.1	0.3867	241.325	co-expressed with NDM-5, sample ID: 435
435	440	TFE	Escherichia coli	NDM-5	NDM	26735.6	616.5	-7.93	3.82919	co-expressed with KPC-2, sample ID: 435
436	441	TFE	Klebsiella oxytoca	NDM-1	NDM	26748.9	144.3	5.37	1.63605
437	442	TFE	Enterobacter cloacae	NDM-1	NDM	26728.9	66.4	-14.63	2.52471
438	443	TFE	Escherichia coli	NDM-9	NDM	26740.1	268.6	-3.43	2.08217
439	444	TFE	Escherichia coli	NDM-5	NDM	26732.7	93.4	-10.83	7.07576
440	445	TFE	Escherichia coli	NDM-5	NDM	26733.5	793.9	-10.03	15.628
441	446	TFE	Escherichia coli	NDM-9	NDM	26745.4	140.8	1.87	3.10132
442	447	OS	Escherichia coli	KPC-2	KPC-2	28722.8	13070.6	3.6867	827.253	co-expressed with NDM-5, sample ID: 442
442	448	TFE	Escherichia coli	NDM-5	NDM	26738.6	1020.3	-4.93	11.5419	co-expressed with KPC-2, sample ID: 442
443	449	OS	Escherichia coli	KPC-2	KPC-2	28719.4	3564.9	0.2867	327.055	co-expressed with NDM-5, sample ID: 443
443	450	TFE	Escherichia coli	NDM-5	NDM	26727.9	209.8	-15.63	1.89179	co-expressed with KPC-2, sample ID: 443
444	451	TFE	Escherichia coli	NDM-9	NDM	26737.3	193.1	-6.23	3.74225
445	452	TFE	Citrobacter freundii	NDM-1	NDM	26735.5	116.6	-8.03	5.3242
446	453	TFE	Enterobacter asburiae	NDM-1	NDM	26738.6	161.2	-4.93	3.69725
447	454	TFE	Escherichia coli	NDM-9	NDM	26740.6	1478.5	-2.93	14.9797
448	455	TFE	Escherichia coli	NDM-5	NDM	26728.1	1714.9	-15.43	4.86221
449	456	TFE	Klebsiella pneumoniae	NDM-1	NDM	26735.3	153	-8.23	8.31522
450	457	TFE	Klebsiella pneumoniae	NDM-1	NDM	26751.7	208.2	8.17	2.04118
451	458	OS	Escherichia coli	KPC-2	KPC-2	28719.5	2093.3	0.3867	30.9202	co-expressed with NDM-5, sample ID: 451
451	459	TFE	Escherichia coli	NDM-5	NDM	26727.8	183.5	-15.73	5.59451	co-expressed with KPC-2, sample ID: 451
452	460	TFE	Escherichia coli	NDM-5	NDM	26742.2	250.8	-1.33	1.98418
453	461	TFE	Escherichia coli	NDM-9	NDM	26732.5	990	-11.03	3.86115
454	462	TFE	Escherichia coli	NDM-5	NDM	26724.1	59.7	-19.43	2.95545
455	463	TFE	Escherichia coli	NDM-9	NDM	26734.4	177.6	-9.13	4.81301
456	464	TFE	Escherichia coli	NDM-5	NDM	26731.6	68.9	-11.93	4.56291
457	465	TFE	Escherichia coli	NDM-9	NDM	26740.6	340.1	-2.93	21.6624
458	466	TFE	Escherichia coli	NDM-5	NDM	26736.2	95.2	-7.33	2.29952
459	467	OS	Escherichia coli	KPC-2	KPC-2	28719.4	2035.9	0.2867	1272.44	co-expressed with NDM-5, sample ID: 459
459	468	TFE	Escherichia coli	NDM-5	NDM	26744.1	58.6	0.57	2.77725	co-expressed with KPC-2, sample ID: 459
460	469	OS	Escherichia coli	OXA-181	OXA-181	28100.2	72.3	-1.4511	1.36415	co-expressed with KPC-2, sample ID: 460
460	470	OS	Escherichia coli	KPC-2	KPC-2	28719.2	1934.1	0.0867	36.4925	co-expressed with OXA-181, sample ID: 460
461	471	OS	Klebsiella pneumoniae	OXA-181	OXA-181	28105.7	25704.3	4.0489	61.7892	co-expressed with KPC-2, sample ID: 461
461	472	OS	Klebsiella pneumoniae	KPC-2	KPC-2	28718.2	32051.3	-0.9133	77.0464	co-expressed with OXA-181, sample ID: 461
462	473	OS	Escherichia coli	OXA-181	OXA-181	28099.6	366.8	-2.0511	1.96781	co-expressed with KPC-2, sample ID: 462
462	474	OS	Escherichia coli	KPC-2	KPC-2	28718.3	17870.9	-0.8133	95.8739	co-expressed with OXA-181, sample ID: 462
463	475	OS	Klebsiella pneumoniae	OXA-181	OXA-181	28106.3	3530.7	4.6489	39.7601
464	476	OS	Klebsiella pneumoniae	OXA-181	OXA-181	28107.5	10503.5	5.8489	22.8436
465	477	OS	Klebsiella pneumoniae	OXA-181	OXA-181	28106	66796.9	4.3489	84.4248
466	478	OS	Klebsiella pneumoniae	OXA-181	OXA-181	28106.4	6051.5	4.7489	124.516
467	479	OS	Klebsiella pneumoniae	OXA-181	OXA-181	28107.5	25160.5	5.8489	73.5042
468	480	OS	Klebsiella pneumoniae	OXA-181	OXA-181	28107.5	42014.4	5.8489	87.1487
469	481	OS	Klebsiella pneumoniae	OXA-181	OXA-181	28107.4	84364.6	5.7489	105.601

## Sheet: Carbapenem-susceptible (n=112)
Table S2. Clinical test results of an A-MALDI in 581 clinical isolates (carbapenem-susceptible isolates, n=112).
No	Species
1	Escherichia coli
2	Escherichia coli
3	Escherichia coli
4	Escherichia coli
5	Escherichia coli
6	Escherichia coli
7	Escherichia coli
8	Escherichia coli
9	Escherichia coli
10	Escherichia coli
11	Escherichia coli
12	Escherichia coli
13	Escherichia coli
14	Escherichia coli
15	Escherichia coli
16	Escherichia coli
17	Escherichia coli
18	Escherichia coli
19	Escherichia coli
20	Escherichia coli
21	Escherichia coli
22	Escherichia coli
23	Escherichia coli
24	Escherichia coli
25	Escherichia coli
26	Escherichia coli
27	Escherichia coli
28	Escherichia coli
29	Escherichia coli
30	Escherichia coli
31	Escherichia coli
32	Escherichia coli
33	Escherichia coli
34	Escherichia coli
35	Escherichia coli
36	Escherichia coli
37	Escherichia coli
38	Escherichia coli
39	Escherichia coli
40	Escherichia coli
41	Escherichia coli
42	Escherichia coli
43	Escherichia coli
44	Escherichia coli
45	Escherichia coli
46	Escherichia coli
47	Escherichia coli
48	Escherichia coli
49	Escherichia coli
50	Escherichia coli
51	Escherichia coli
52	Escherichia coli
53	Escherichia coli
54	Escherichia coli
55	Escherichia coli
56	Escherichia coli
57	Escherichia coli
58	Escherichia coli
59	Klebsiella pneumoniae
60	Klebsiella pneumoniae
61	Klebsiella variicola
62	Klebsiella pneumoniae
63	Klebsiella pneumoniae
64	Klebsiella pneumoniae
65	Klebsiella pneumoniae
66	Klebsiella pneumoniae
67	Klebsiella pneumoniae
68	Klebsiella pneumoniae
69	Klebsiella pneumoniae
70	Klebsiella pneumoniae
71	Klebsiella pneumoniae
72	Klebsiella pneumoniae
73	Klebsiella pneumoniae
74	Klebsiella pneumoniae
75	Klebsiella pneumoniae
76	Klebsiella pneumoniae
77	Klebsiella pneumoniae
78	Klebsiella pneumoniae
79	Klebsiella pneumoniae
80	Klebsiella pneumoniae
81	Klebsiella variicola
82	Klebsiella pneumoniae
83	Klebsiella pneumoniae
84	Klebsiella pneumoniae
85	Klebsiella pneumoniae
86	Klebsiella pneumoniae
87	Klebsiella pneumoniae
88	Klebsiella pneumoniae
89	Klebsiella pneumoniae
90	Klebsiella pneumoniae
91	Klebsiella pneumoniae
92	Klebsiella pneumoniae
93	Klebsiella pneumoniae
94	Klebsiella pneumoniae
95	Klebsiella pneumoniae
96	Klebsiella pneumoniae
97	Klebsiella pneumoniae
98	Klebsiella pneumoniae
99	Klebsiella pneumoniae
100	Klebsiella pneumoniae
101	Klebsiella pneumoniae
102	Klebsiella pneumoniae
103	Klebsiella pneumoniae
104	Klebsiella pneumoniae
105	Klebsiella pneumoniae
106	Klebsiella pneumoniae
107	Klebsiella pneumoniae
108	Klebsiella pneumoniae
109	Klebsiella pneumoniae
110	Klebsiella pneumoniae
111	Klebsiella pneumoniae
112	Klebsiella pneumoniae
